# Supplementary material for: Consistency of a clinical decision support system with molecular tumour board recommendations for tumour sequencing-guided treatment of pancreatic cancer
Source: ESMO Gastrointest Oncol. 2024 Jun 19;5:100070. doi: 10.1016/j.esmogo.2024.100070 (PMC12836574; doi:10.1016/j.esmogo.2024.100070)
Supplement: Supplementary Table S1 [file mmc2.xlsx]

## Sheet: Sample Summary Somatic
Consistency of a clinical decision support system with molecular tumour board recommendations for tumour sequencing-guided treatment of pancreatic cancer: A prospective observational study
Supplemental Table 1
Summary of detected somatic variants by sample
By Variant Type						By Variant Classification
Sample	Del	Frameshift	SNV	Total		Sample	Frameshift Del	Frameshift Ins	In-Frame Del	Missense Mutation	Missense Mutation::Nonsense Mutation	Nonsense Mutation	Total
111	0	2	29	31		111	1	1	0	18	0	0	20
114	1	1	23	25		114	2	1	0	13	0	1	17
117	0	1	14	15		117	1	2	0	8	0	0	11
118	0	3	20	23		118	0	2	0	11	0	2	15
119	0	4	18	22		119	0	1	0	14	0	0	15
120	0	2	13	15		120	0	1	0	10	0	0	11
121	0	1	14	15		121	0	1	0	8	0	1	10
122	0	0	21	21		122	2	1	0	10	0	1	14
123	0	1	12	13		123	0	1	0	6	0	0	7
124	0	2	12	14		124	1	1	0	6	0	1	9
125	0	2	18	20		125	0	1	0	13	0	0	14
126	0	3	15	18		126	0	1	1	10	0	0	12
127	0	1	6	7		127	1	0	0	4	0	1	6
128	0	1	17	18		128	0	0	0	12	0	0	12
129	0	3	15	18		129	1	1	0	10	0	0	12
130	0	1	17	18		130	0	3	0	9	0	0	12
131	0	3	21	24		131	0	1	0	15	0	0	16
132	0	1	8	9		132	0	1	0	5	0	0	6
134	2	0	5	7		134	0	0	2	2	0	0	4
135	0	3	21	24		135	1	2	0	11	1	0	15
136	1	1	16	18		136	1	0	1	10	0	0	12
139	0	2	19	21		139	1	2	0	10	0	1	14
107*	0	3	12	15		107*	0	1	0	7	0	1	9
103	0	0	5	5		103	0	0	0	2	0	0	2
106	0	2	18	20		106	3	1	0	8	0	1	13
107†	0	2	14	16		107†	1	1	0	9	0	0	11
108	0	1	21	22		108	0	1	0	11	0	2	14
109	0	1	18	19		109	0	2	0	11	0	0	13
110	0	2	13	15		110	1	1	0	7	0	0	9
112	0	1	24	25		112	1	1	0	14	0	0	16
113	0	1	6	7		113	0	1	0	3	0	0	4
115	0	3	24	27		115	0	3	0	14	0	1	18
Total	4	54	509	567		Total	18	36	4	301	1	13	373
Number of samples with variants				32		Number of samples with variants				32
Median variants per sample				18		Median variants per sample				12
* primary
† liver metastasis

## Sheet: Sample Summary Germline
Consistency of a clinical decision support system with molecular tumour board recommendations for tumour sequencing-guided treatment of pancreatic cancer: A prospective observational study
Supplemental Table 1
Summary of detected variants by sample
By Variant Type						By Variant Classification
Sample	Del	Frameshift	SNV	Total		Sample	Frameshift Del	In-Frame Del	Missense Mutation	Nonsense Mutation	Start Loss	Total
111	0	0	12	12		111	0	0	10	0	0	10
114	0	0	16	16		114	0	0	13	0	0	13
117	0	0	23	23		117	0	0	14	0	0	14
118	0	0	23	23		118	0	0	16	0	0	16
119	0	0	12	12		119	0	0	6	0	0	6
120	0	0	15	15		120	0	0	12	0	0	12
121	0	0	24	24		121	0	0	15	0	0	15
122	0	0	7	7		122	0	0	6	0	0	6
123	0	0	19	19		123	0	0	15	0	0	15
124	0	0	18	18		124	0	0	14	0	0	14
125	0	0	18	18		125	0	0	14	0	0	14
126	0	1	11	12		126	1	0	8	0	0	9
127	0	0	16	16		127	0	0	12	0	1	13
128	0	0	12	12		128	0	0	11	0	0	11
129	0	1	12	13		129	1	0	8	0	0	9
130	0	1	7	8		130	1	0	5	0	0	6
131	0	0	17	17		131	0	0	11	0	0	11
132	0	1	22	23		132	1	0	19	0	0	20
134	0	0	20	20		134	0	0	11	0	0	11
135	0	0	14	14		135	0	0	9	0	0	9
136	0	1	13	14		136	1	0	12	0	0	13
139	0	0	14	14		139	0	0	11	0	0	11
107*	0	0	20	20		107*	0	0	13	0	0	13
103	0	0	6	6		103	0	0	4	0	0	4
106	1	0	15	16		106	0	1	11	1	0	13
107†	0	0	21	21		107†	0	0	13	0	0	13
108	0	0	17	17		108	0	0	12	0	0	12
109	0	1	13	14		109	1	0	9	0	0	10
110	0	0	19	19		110	0	0	15	0	0	15
112	0	0	10	10		112	0	0	9	0	0	9
113	0	0	23	23		113	0	0	15	0	0	15
115	0	1	13	14		115	1	0	10	0	0	11
Total	1	7	502	510		Total	7	1	363	1	1	373
Median variants per sample				16		Median variants per sample				12
Number of samples with variants				32		Number of samples with variants				32
* primary
† liver metastasis

## Sheet: Gene Summary Somatic
Consistency of a clinical decision support system with molecular tumour board recommendations for tumour sequencing-guided treatment of pancreatic cancer: A prospective observational study
Supplemental Table 1
Summary of detected variants by gene
By Variant Type							By Variant Classification
Gene	Del	Frameshift	SNV	Total	Samples with Variant		Gene	NA	Frameshift Del	Frameshift Ins	In-Frame Del	Missense Mutation	Missense Mutation::Nonsense Mutation	Nonsense Mutation	Total	Samples with Variant
BCR	0	27	21	48	30		BCR	0	0	27	0	9	0	0	36	30
KRAS	0	0	26	26	25		KRAS	0	0	0	0	26	0	0	26	25
VWF	0	0	47	47	18		MSH3	0	0	0	0	16	0	0	16	16
MSH3	0	0	18	18	16		TP53	0	2	2	0	11	0	1	16	16
TP53	0	4	13	17	16		VWF	0	0	0	0	16	0	0	16	14
TGFBR2	0	8	2	10	10		NOTCH2	0	0	0	0	18	0	0	18	9
SLC19A1	0	0	22	22	9		SLC19A1	0	0	0	0	10	0	0	10	9
NOTCH2	0	0	18	18	9		TGFBR2	0	7	1	0	1	0	0	9	9
GNAQ	0	0	12	12	9		GNAQ	0	0	0	0	8	0	3	11	8
CDKN2A	1	4	5	10	9		CDKN2A	0	3	1	1	1	1	2	9	8
CYP11B1	0	0	9	9	8		CYP2D6	0	0	0	0	7	0	0	7	7
CYP2D6	0	0	8	8	8		CHEK2	0	0	0	0	6	0	0	6	6
CHEK2	0	0	10	10	6		ARID1A	0	0	2	0	0	0	3	5	5
ARID1A	0	2	4	6	6		SERPINA1	0	0	0	0	6	0	0	6	4
ABL2	0	0	5	5	5		ATM	0	1	2	0	1	0	0	4	4
SERPINA1	0	0	9	9	4		SMAD4	0	0	1	0	2	0	1	4	4
NOTCH1	0	0	5	5	4		BIRC5	0	0	0	0	3	0	0	3	3
ATM	0	3	1	4	4		KDR	0	0	0	0	3	0	0	3	3
BIRC5	0	0	4	4	4		KMT2D	0	1	0	0	2	0	0	3	3
PTPRD	0	0	4	4	4		NTRK1	0	0	0	0	3	0	0	3	3
SMAD4	0	1	3	4	4		SSTR5	0	0	0	0	3	0	0	3	3
SMARCA4	0	0	4	4	4		MST1R	0	0	0	0	3	0	0	3	2
TNFSF10	0	0	4	4	4		STK11	0	1	0	0	1	0	1	3	2
MST1R	0	0	4	4	3		TERT	0	0	0	1	2	0	0	3	2
PIK3CG	0	0	4	4	3		AR	0	0	0	1	1	0	0	2	2
AR	1	0	2	3	3		ASXL1	0	0	0	0	2	0	0	2	2
EPHB1	0	0	3	3	3		CDC7	0	0	0	0	2	0	0	2	2
F5	0	0	3	3	3		CYP2C19	0	0	0	0	2	0	0	2	2
FANCD2	0	0	3	3	3		DNMT3A	0	0	0	0	2	0	0	2	2
IGF2R	0	0	3	3	3		DPYD	0	0	0	0	2	0	0	2	2
KDR	0	0	3	3	3		EPHB1	0	0	0	0	2	0	0	2	2
KMT2D	0	1	2	3	3		F13B	0	0	0	0	2	0	0	2	2
LRP1B	0	0	3	3	3		FGF3	0	0	0	0	2	0	0	2	2
NTRK1	0	0	3	3	3		GNAS	0	0	0	0	2	0	0	2	2
POLE	0	0	3	3	3		HFE	0	0	0	0	2	0	0	2	2
SPEN	0	0	3	3	3		IGF2R	1	0	0	0	1	0	0	2	2
SSTR5	0	0	3	3	3		PIK3CG	0	0	0	0	2	0	0	2	2
GNAS	0	0	3	3	2		POLE	0	0	0	0	2	0	0	2	2
STK11	0	1	2	3	2		PTPRD	0	0	0	0	2	0	0	2	2
TERT	1	0	2	3	2		SMARCA4	0	0	0	0	2	0	0	2	2
APC	0	0	2	2	2		TENT5C	0	0	0	0	2	0	0	2	2
ASXL1	0	0	2	2	2		TET1	0	0	0	0	2	0	0	2	2
ATR	0	0	2	2	2		TSHR	0	0	0	0	2	0	0	2	2
CALCR	0	0	2	2	2		XPC	0	0	0	0	2	0	0	2	2
CDC7	0	0	2	2	2		MAP3K1	0	0	0	0	2	0	0	2	1
CDH2	0	0	2	2	2		PARP8	0	0	0	0	2	0	0	2	1
CIC	0	0	2	2	2		TLR5	0	0	0	0	2	0	0	2	1
CYP2C19	0	0	2	2	2		TRPM8	0	0	0	0	2	0	0	2	1
DNMT3A	0	0	2	2	2		ZNF217	0	0	0	0	2	0	0	2	1
DPYD	0	0	2	2	2		ABCB1	0	0	0	0	1	0	0	1	1
ESR1	0	0	2	2	2		ABCC6	0	0	0	0	1	0	0	1	1
F13B	0	0	2	2	2		ABL2	0	0	0	0	1	0	0	1	1
FGF3	0	0	2	2	2		ADAM15	0	0	0	0	1	0	0	1	1
FGFR4	0	0	2	2	2		ADGRA2	0	0	0	0	1	0	0	1	1
HFE	0	0	2	2	2		AKT3	0	0	0	0	1	0	0	1	1
ITGB2	0	0	2	2	2		ALK	0	0	0	0	1	0	0	1	1
KDM5A	0	0	2	2	2		APC	0	0	0	0	1	0	0	1	1
KEAP1	0	0	2	2	2		ATP1A3	1	0	0	0	0	0	0	1	1
LRP2	0	0	2	2	2		ATR	0	0	0	0	1	0	0	1	1
MDM4	0	0	2	2	2		BCL6	0	0	0	0	1	0	0	1	1
NKX2-1	0	0	2	2	2		BCOR	0	0	0	0	1	0	0	1	1
PARP1	0	0	2	2	2		BLM	0	0	0	0	1	0	0	1	1
PTK2B	0	0	2	2	2		BRCA2	0	0	0	0	1	0	0	1	1
RB1	0	0	2	2	2		CALCA	0	0	0	0	1	0	0	1	1
ROCK2	0	0	2	2	2		CALCR	0	0	0	0	1	0	0	1	1
RUNX1	0	1	1	2	2		CD248	0	0	0	0	1	0	0	1	1
STAG2	0	0	2	2	2		CDA	0	0	0	0	1	0	0	1	1
TBXT	0	0	2	2	2		CENPE	0	0	0	0	1	0	0	1	1
TENT5C	0	0	2	2	2		CIC	0	0	0	0	1	0	0	1	1
TET1	0	0	2	2	2		CTNNA1	0	0	0	0	1	0	0	1	1
TSHR	0	0	2	2	2		CTNNB1	0	0	0	0	1	0	0	1	1
XPC	0	0	2	2	2		CYP19A1	0	0	0	0	1	0	0	1	1
GNA11	0	0	3	3	1		CYP2C8	0	0	0	0	1	0	0	1	1
ALK	0	0	2	2	1		DOT1L	0	0	0	0	1	0	0	1	1
FANCG	0	1	1	2	1		EPCAM	0	0	0	0	1	0	0	1	1
MAP3K1	0	0	2	2	1		EPHA3	0	0	0	0	1	0	0	1	1
PARP8	0	0	2	2	1		EPHA5	0	0	0	0	1	0	0	1	1
TLR5	0	0	2	2	1		EPHB6	0	0	0	0	1	0	0	1	1
TRPM8	0	0	2	2	1		ERBB2	0	0	0	0	1	0	0	1	1
ZNF217	0	0	2	2	1		ERBB3	0	0	0	0	1	0	0	1	1
ABCB1	0	0	1	1	1		ERBB4	0	0	0	0	1	0	0	1	1
ABCC6	0	0	1	1	1		ERG	0	0	0	0	1	0	0	1	1
ADAM15	0	0	1	1	1		F2	0	0	0	0	1	0	0	1	1
ADGRA2	0	0	1	1	1		F5	0	0	0	0	1	0	0	1	1
AKT1	0	0	1	1	1		FANCA	0	0	0	0	1	0	0	1	1
AKT3	0	0	1	1	1		FANCF	0	0	0	0	1	0	0	1	1
ATP1A3	0	0	1	1	1		FANCG	0	1	0	0	0	0	0	1	1
BCL6	0	0	1	1	1		FBXW7	0	0	0	0	1	0	0	1	1
BCOR	0	0	1	1	1		FGF4	0	0	0	0	1	0	0	1	1
BCORL1	0	0	1	1	1		FGFR1	0	0	0	0	1	0	0	1	1
BLM	0	0	1	1	1		FGFR4	0	0	0	0	1	0	0	1	1
BRCA2	0	0	1	1	1		FOLH1	0	0	0	0	1	0	0	1	1
BTK	0	0	1	1	1		GNA11	0	0	0	0	1	0	0	1	1
CALCA	0	0	1	1	1		GRIN2A	0	0	0	0	1	0	0	1	1
CD19	0	0	1	1	1		GRIN3B	0	0	0	0	1	0	0	1	1
CD248	0	0	1	1	1		GRM3	0	0	0	0	1	0	0	1	1
CDA	0	0	1	1	1		HSP90AA1	0	0	0	0	1	0	0	1	1
CDK9	0	0	1	1	1		IFNB1	0	0	0	0	1	0	0	1	1
CDKN1B	0	0	1	1	1		IKZF1	0	0	0	0	1	0	0	1	1
CDKN2B	0	0	1	1	1		ITGB2	0	0	0	0	1	0	0	1	1
CENPE	0	0	1	1	1		ITGB3	0	0	0	0	1	0	0	1	1
CLU	0	0	1	1	1		KDM5A	0	0	0	0	1	0	0	1	1
CRKL	0	0	1	1	1		KDM5C	0	0	0	0	1	0	0	1	1
CTNNA1	0	0	1	1	1		KDM6A	0	0	0	0	1	0	0	1	1
CTNNB1	0	0	1	1	1		KEAP1	0	0	0	0	1	0	0	1	1
CTSG	0	0	1	1	1		KIF11	0	0	0	0	1	0	0	1	1
CXCL12	0	0	1	1	1		KIT	0	0	0	0	1	0	0	1	1
CYP19A1	0	0	1	1	1		KLF4	0	1	0	0	0	0	0	1	1
CYP2C8	0	0	1	1	1		LRP1B	0	0	0	0	1	0	0	1	1
CYP2C9	0	0	1	1	1		MCL1	0	0	0	0	1	0	0	1	1
DDR2	0	0	1	1	1		MED1	0	0	0	0	1	0	0	1	1
DDX5	0	0	1	1	1		MED12	0	0	0	0	1	0	0	1	1
DOT1L	0	0	1	1	1		MMP2	0	0	0	0	1	0	0	1	1
DPP4	0	0	1	1	1		MPL	0	0	0	0	1	0	0	1	1
EDNRB	0	0	1	1	1		MTR	0	0	0	0	1	0	0	1	1
EEF2	0	0	1	1	1		NAE1	0	0	0	0	1	0	0	1	1
ENG	0	0	1	1	1		NAMPT	0	0	0	0	1	0	0	1	1
EPCAM	0	0	1	1	1		NKX2-1	0	0	0	0	1	0	0	1	1
EPHA3	0	0	1	1	1		NOTCH1	0	0	0	0	1	0	0	1	1
EPHA5	0	0	1	1	1		NUP93	0	0	0	0	1	0	0	1	1
EPHA6	0	0	1	1	1		PARP1	0	0	0	0	1	0	0	1	1
EPHB6	0	0	1	1	1		PDCD1	0	0	0	0	1	0	0	1	1
ERBB2	0	0	1	1	1		PLA2G2F	0	0	0	0	1	0	0	1	1
ERBB3	0	0	1	1	1		PLAU	0	0	0	0	1	0	0	1	1
ERBB4	0	0	1	1	1		PRKCA	0	0	0	0	1	0	0	1	1
ERG	0	0	1	1	1		PTK2B	0	0	0	0	1	0	0	1	1
F2	0	0	1	1	1		RAD51	0	0	0	0	1	0	0	1	1
FANCA	0	0	1	1	1		RB1	0	0	0	0	1	0	0	1	1
FANCF	0	0	1	1	1		RICTOR	0	0	0	0	1	0	0	1	1
FBXW7	0	0	1	1	1		RNF43	0	0	0	0	1	0	0	1	1
FGF4	0	0	1	1	1		ROCK2	0	0	0	0	1	0	0	1	1
FGFR1	0	0	1	1	1		RPTOR	0	0	0	0	0	0	1	1	1
FOLH1	0	0	1	1	1		RUNX1	0	1	0	0	0	0	0	1	1
FZD7	0	0	1	1	1		RUNX3	0	0	0	0	1	0	0	1	1
GLP2R	0	0	1	1	1		SELL	0	0	0	0	1	0	0	1	1
GRIN2A	0	0	1	1	1		SETD2	0	0	0	0	1	0	0	1	1
GRIN3B	0	0	1	1	1		SF3B1	0	0	0	0	1	0	0	1	1
GRM3	0	0	1	1	1		SHH	0	0	0	0	1	0	0	1	1
HBEGF	0	0	1	1	1		SPEN	0	0	0	0	1	0	0	1	1
HSP90AA1	0	0	1	1	1		STAG2	0	0	0	0	0	0	1	1	1
HSP90AB1	0	0	1	1	1		SUFU	0	0	0	0	1	0	0	1	1
IFNB1	0	0	1	1	1		TEK	0	0	0	0	1	0	0	1	1
IGF1R	0	0	1	1	1		TMPRSS2	1	0	0	0	0	0	0	1	1
IKZF1	0	0	1	1	1		TNC	0	0	0	0	1	0	0	1	1
IL2	0	0	1	1	1		TNFRSF10B	0	0	0	0	1	0	0	1	1
ITGA1	0	0	1	1	1		TNFRSF4	0	0	0	0	1	0	0	1	1
ITGB3	0	0	1	1	1		TNKS	0	0	0	0	1	0	0	1	1
KDM5C	0	0	1	1	1		TOP2A	0	0	0	0	1	0	0	1	1
KDM6A	0	0	1	1	1		TSC2	0	0	0	1	0	0	0	1	1
KIF11	0	0	1	1	1		UGT1A7	0	0	0	0	1	0	0	1	1
KIT	0	0	1	1	1		WT1	0	0	0	0	1	0	0	1	1
KLF4	0	1	0	1	1		ZNF703	0	0	0	0	1	0	0	1	1
LAG3	0	0	1	1	1
LOXL2	0	0	1	1	1
MCL1	0	0	1	1	1		Total number of variants				376
MED1	0	0	1	1	1		Total number of genes with variants				152
MED12	0	0	1	1	1
MEFV	0	0	1	1	1
MMP2	0	0	1	1	1
MPL	0	0	1	1	1
MTF1	0	0	1	1	1
MTR	0	0	1	1	1
NAE1	0	0	1	1	1
NAMPT	0	0	1	1	1
NGF	0	0	1	1	1
NUP93	0	0	1	1	1
P2RX7	0	0	1	1	1
PALB2	0	0	1	1	1
PDCD1	0	0	1	1	1
PDGFB	0	0	1	1	1
PGR	0	0	1	1	1
PIK3CA	0	0	1	1	1
PIK3CB	0	0	1	1	1
PLA2G2F	0	0	1	1	1
PLAU	0	0	1	1	1
PPARA	0	0	1	1	1
PPARG	0	0	1	1	1
PRDM1	0	0	1	1	1
PRKCA	0	0	1	1	1
RAD51	0	0	1	1	1
RICTOR	0	0	1	1	1
RNF43	0	0	1	1	1
RPTOR	0	0	1	1	1
RUNX3	0	0	1	1	1
SELL	0	0	1	1	1
SETD2	0	0	1	1	1
SF3B1	0	0	1	1	1
SHH	0	0	1	1	1
SLC5A5	0	0	1	1	1
SMO	0	0	1	1	1
SOX2	0	0	1	1	1
SUFU	0	0	1	1	1
TEK	0	0	1	1	1
TLR2	0	0	1	1	1
TMPRSS2	0	0	1	1	1
TNC	0	0	1	1	1
TNFRSF10B	0	0	1	1	1
TNFRSF4	0	0	1	1	1
TNFRSF8	0	0	1	1	1
TNKS	0	0	1	1	1
TOP2A	0	0	1	1	1
TOR1A	0	0	1	1	1
TSC1	0	0	1	1	1
TSC2	1	0	0	1	1
UBB	0	0	1	1	1
UBC	0	0	1	1	1
UGT1A7	0	0	1	1	1
WT1	0	0	1	1	1
ZNF703	0	0	1	1	1
Total number of variants					567
Total number of genes with variants					209

## Sheet: Gene Summary Germline
Consistency of a clinical decision support system with molecular tumour board recommendations for tumour sequencing-guided treatment of pancreatic cancer: A prospective observational study
Supplemental Table 1
Summary of detected variants by gene
By Variant Type							By Variant Classification
Gene	Del	Frameshift	SNV	Total	Samples with Variant		Gene	NA	Frameshift Del	In-Frame Del	Missense Mutation	Nonsense Mutation	Start Loss	Total	Samples with Variant
XPC	0	0	26	26	26		XPC	0	0	0	26	0	0	26	26
SOD2	0	0	23	23	23		SOD2	0	0	0	23	0	0	23	23
ERBB2	0	0	19	19	19		ERBB2	0	0	0	19	0	0	19	19
CDA	0	0	18	18	18		CDA	0	0	0	18	0	0	18	18
GSTP1	0	0	16	16	16		GSTP1	0	0	0	16	0	0	16	16
MTHFR	0	0	17	17	14		MTHFR	0	0	0	17	0	0	17	14
CYP2C9	0	0	14	14	12		CYP2C9	0	0	0	13	0	0	13	12
SLCO1B1	0	0	10	10	10		SLCO1B1	0	0	0	10	0	0	10	10
CYP2C19	0	0	9	9	9		NQO1	0	0	0	9	0	0	9	9
NQO1	0	0	9	9	9		UMPS	0	0	0	9	0	0	9	9
UMPS	0	0	9	9	9		ABCG2	0	0	0	7	0	0	7	7
ABCG2	0	0	7	7	7		MGMT	0	0	0	12	0	0	12	6
MGMT	0	0	12	12	6		CYP2C8	0	0	0	8	0	0	8	4
POLE	0	0	5	5	5		TLR5	0	0	0	7	0	0	7	3
CYP2C8	0	0	8	8	4		TPMT	0	0	0	6	0	0	6	3
ABCC1	0	0	4	4	4		APC	0	0	0	5	0	0	5	3
F5	0	0	4	4	4		ABCC1	0	0	0	3	0	0	3	3
KMT2D	0	0	4	4	4		ARID1A	0	0	0	3	0	0	3	3
LRP2	0	0	4	4	4		BLM	0	0	0	3	0	0	3	3
MTR	0	0	4	4	4		FLT4	0	0	0	3	0	0	3	3
TSC2	0	0	4	4	4		ITPA	0	0	0	3	0	0	3	3
TLR5	0	0	10	10	3		KMT2D	0	0	0	3	0	0	3	3
APC	0	0	6	6	3		MTR	0	0	0	3	0	0	3	3
TPMT	0	0	6	6	3		POLE	0	0	0	3	0	0	3	3
EPHB4	0	0	4	4	3		ABCC2	0	0	0	4	0	0	4	2
ALK	0	0	3	3	3		ARID2	0	0	0	2	0	0	2	2
ARID1A	0	0	3	3	3		ATM	0	1	0	1	0	0	2	2
ATP1A3	0	0	3	3	3		BCR	0	0	0	2	0	0	2	2
BLM	0	0	3	3	3		BRCA2	0	1	0	1	0	0	2	2
CENPE	0	0	3	3	3		CENPE	0	0	0	2	0	0	2	2
FLT4	0	0	3	3	3		CYP2D6	0	1	1	0	0	0	2	2
ITPA	0	0	3	3	3		EDNRB	0	0	0	2	0	0	2	2
LRP1B	0	0	3	3	3		ERBB4	1	0	0	1	0	0	2	2
MED1	0	0	3	3	3		F5	0	0	0	2	0	0	2	2
MYH11	0	0	3	3	3		FANCA	0	0	0	2	0	0	2	2
NFKB1	0	0	3	3	3		FANCF	0	0	0	2	0	0	2	2
PDGFRB	0	0	3	3	3		IGF1R	0	0	0	2	0	0	2	2
ABCC2	0	0	4	4	2		INHBA	0	0	0	2	0	0	2	2
ERBB4	0	0	3	3	2		LRP2	0	0	0	2	0	0	2	2
ABCB1	0	0	2	2	2		LTF	0	0	0	2	0	0	2	2
ABL1	0	0	2	2	2		MYH11	0	0	0	2	0	0	2	2
ARID2	0	0	2	2	2		NOTCH3	0	0	0	2	0	0	2	2
ATM	0	1	1	2	2		NTRK1	0	0	0	2	0	0	2	2
ATR	0	0	2	2	2		PDGFRB	0	0	0	2	0	0	2	2
BCR	0	0	2	2	2		PHLPP2	0	0	0	2	0	0	2	2
BRCA2	0	1	1	2	2		RET	0	0	0	2	0	0	2	2
CASP7	0	0	2	2	2		TP53	0	1	0	1	0	0	2	2
CDK6	0	0	2	2	2		TSC2	0	0	0	2	0	0	2	2
CIC	0	0	2	2	2		CCN6	0	0	0	2	0	0	2	1
CYP2D6	1	1	0	2	2		EPHB4	0	0	0	2	0	0	2	1
DPYD	0	0	2	2	2		ABL1	0	0	0	1	0	0	1	1
EDNRB	0	0	2	2	2		ABL2	0	0	0	1	0	0	1	1
EPHA6	0	0	2	2	2		ACPP	0	0	0	1	0	0	1	1
ESR2	0	0	2	2	2		ALK	0	0	0	1	0	0	1	1
FANCA	0	0	2	2	2		ALOX12	0	0	0	1	0	0	1	1
FANCF	0	0	2	2	2		ASXL1	0	0	0	1	0	0	1	1
FZD8	0	0	2	2	2		ATP1A3	0	0	0	1	0	0	1	1
IGF1R	0	0	2	2	2		BCORL1	0	0	0	1	0	0	1	1
INHBA	0	0	2	2	2		BIRC3	0	0	0	1	0	0	1	1
IRF4	0	0	2	2	2		BRCA1	0	0	0	0	1	0	1	1
ITGAM	0	0	2	2	2		CALCA	0	0	0	1	0	0	1	1
LTF	0	0	2	2	2		CARD11	0	0	0	1	0	0	1	1
MET	0	0	2	2	2		CBL	0	0	0	1	0	0	1	1
MSH2	0	0	2	2	2		CD109	0	0	0	1	0	0	1	1
MTOR	0	0	2	2	2		CHEK2	0	0	0	1	0	0	1	1
NOTCH3	0	0	2	2	2		CIC	0	0	0	1	0	0	1	1
NTRK1	0	0	2	2	2		CXCR2	0	0	0	1	0	0	1	1
PHLPP2	0	0	2	2	2		CYP19A1	0	0	0	1	0	0	1	1
PIK3CD	0	0	2	2	2		CYP3A4	0	0	0	1	0	0	1	1
POLD1	0	0	2	2	2		CYP4B1	0	0	0	1	0	0	1	1
PRAME	0	0	2	2	2		DDX5	0	0	0	1	0	0	1	1
PTPRD	0	0	2	2	2		DOT1L	0	0	0	1	0	0	1	1
RET	0	0	2	2	2		DPYD	0	0	0	1	0	0	1	1
TNC	0	0	2	2	2		E2F1	0	0	0	1	0	0	1	1
TNKS	0	0	2	2	2		EGFL7	0	0	0	1	0	0	1	1
TP53	0	1	1	2	2		EML4	0	0	0	1	0	0	1	1
ZNF703	0	0	2	2	2		EPHA6	0	0	0	1	0	0	1	1
CCN6	0	0	2	2	1		ERBB3	0	0	0	1	0	0	1	1
FZD1	0	0	2	2	1		ERCC2	0	0	0	1	0	0	1	1
ZNF217	0	0	2	2	1		ERCC5	0	0	0	1	0	0	1	1
ABL2	0	0	1	1	1		ESR2	0	0	0	1	0	0	1	1
ACPP	0	0	1	1	1		FGF10	0	0	0	1	0	0	1	1
ADGRA2	0	0	1	1	1		FGFR1	0	0	0	1	0	0	1	1
AFP	0	0	1	1	1		FGFR4	0	0	0	1	0	0	1	1
AKT1	0	0	1	1	1		FLT3	0	0	0	1	0	0	1	1
AKT2	0	0	1	1	1		FYN	0	0	0	1	0	0	1	1
ALOX12	0	0	1	1	1		FZD1	0	0	0	1	0	0	1	1
ANGPT2	0	0	1	1	1		FZD2	0	0	0	1	0	0	1	1
ASXL1	0	0	1	1	1		FZD8	0	0	0	1	0	0	1	1
BCORL1	0	0	1	1	1		G6PD	0	0	0	1	0	0	1	1
BIRC3	0	0	1	1	1		GNRHR	0	0	0	1	0	0	1	1
BRCA1	0	0	1	1	1		GRIN2A	0	0	0	1	0	0	1	1
CALCA	0	0	1	1	1		HDAC6	0	0	0	1	0	0	1	1
CALM3	0	0	1	1	1		HPSE	0	0	0	1	0	0	1	1
CARD11	0	0	1	1	1		IDH2	0	0	0	1	0	0	1	1
CBL	0	0	1	1	1		IL7R	0	1	0	0	0	0	1	1
CD109	0	0	1	1	1		INSR	0	0	0	1	0	0	1	1
CD151	0	0	1	1	1		IRF4	0	0	0	1	0	0	1	1
CHEK2	0	0	1	1	1		ITGA1	0	0	0	1	0	0	1	1
CIAPIN1	0	0	1	1	1		ITGAM	1	0	0	0	0	0	1	1
CXCL12	0	0	1	1	1		ITGB2	0	0	0	1	0	0	1	1
CXCR2	0	0	1	1	1		ITGB5	0	0	0	1	0	0	1	1
CYP19A1	0	0	1	1	1		JAK3	0	0	0	1	0	0	1	1
CYP3A4	0	0	1	1	1		KDR	0	0	0	1	0	0	1	1
CYP4B1	0	0	1	1	1		LRP1B	0	0	0	1	0	0	1	1
DDR2	0	0	1	1	1		LYN	1	0	0	0	0	0	1	1
DDX5	0	0	1	1	1		MAPK3	0	0	0	1	0	0	1	1
DLL4	0	0	1	1	1		MDM4	0	0	0	1	0	0	1	1
DOT1L	0	0	1	1	1		MED1	0	0	0	1	0	0	1	1
E2F1	0	0	1	1	1		MET	0	0	0	1	0	0	1	1
EGFL7	0	0	1	1	1		MMP2	0	0	0	1	0	0	1	1
EML4	0	0	1	1	1		MSH2	0	0	0	1	0	0	1	1
EPHA5	0	0	1	1	1		MSH6	0	0	0	1	0	0	1	1
EPHB1	0	0	1	1	1		NCF2	0	0	0	1	0	0	1	1
ERBB3	0	0	1	1	1		NFKB1	0	0	0	1	0	0	1	1
ERCC2	0	0	1	1	1		NOTCH2	0	0	0	1	0	0	1	1
ERCC5	0	0	1	1	1		PARP1	0	0	0	1	0	0	1	1
ETV1	0	0	1	1	1		PDCD1LG2	0	1	0	0	0	0	1	1
ETV6	0	0	1	1	1		PGR	0	0	0	1	0	0	1	1
FGF10	0	0	1	1	1		PIK3CD	0	0	0	1	0	0	1	1
FGFR1	0	0	1	1	1		PLA2G2A	0	0	0	1	0	0	1	1
FGFR2	0	0	1	1	1		PLA2G2E	0	0	0	1	0	0	1	1
FGFR4	0	0	1	1	1		POLD1	0	0	0	1	0	0	1	1
FLT1	0	0	1	1	1		PPP2R1A	0	0	0	1	0	0	1	1
FLT3	0	0	1	1	1		PRAME	0	0	0	1	0	0	1	1
FOXP4	0	0	1	1	1		PRKAR1A	0	0	0	1	0	0	1	1
FYN	0	0	1	1	1		PTCH2	0	0	0	1	0	0	1	1
FZD2	0	0	1	1	1		PTGS2	0	0	0	1	0	0	1	1
FZD5	0	0	1	1	1		RARA	0	0	0	1	0	0	1	1
G6PD	0	0	1	1	1		RICTOR	0	0	0	1	0	0	1	1
GATA2	0	0	1	1	1		SELP	0	0	0	1	0	0	1	1
GNRHR	0	0	1	1	1		SLC6A2	0	0	0	1	0	0	1	1
GRIN2A	0	0	1	1	1		SMARCA4	0	0	0	1	0	0	1	1
HDAC2	0	0	1	1	1		SPEN	0	0	0	1	0	0	1	1
HDAC6	0	0	1	1	1		SSTR5	0	0	0	1	0	0	1	1
HGF	0	0	1	1	1		TLR3	0	0	0	1	0	0	1	1
HPSE	0	0	1	1	1		TMPRSS2	1	0	0	0	0	0	1	1
HSP90AA1	0	0	1	1	1		TNC	0	0	0	1	0	0	1	1
HSP90B1	0	0	1	1	1		TNFRSF10B	0	1	0	0	0	0	1	1
IDH2	0	0	1	1	1		TOR1A	0	0	0	1	0	0	1	1
IL21R	0	0	1	1	1		TYMS	0	0	0	1	0	0	1	1
IL7R	0	1	0	1	1		VHL	0	0	0	0	0	1	1	1
INSR	0	0	1	1	1		VWF	0	0	0	1	0	0	1	1
ITGA1	0	0	1	1	1		ZNF217	0	0	0	1	0	0	1	1
ITGB2	0	0	1	1	1
ITGB3	0	0	1	1	1
ITGB5	0	0	1	1	1		Total number of variants				377
JAK3	0	0	1	1	1		Total number of genes with variants				144
KDR	0	0	1	1	1
KMT2A	0	0	1	1	1
LTK	0	0	1	1	1
LYN	0	0	1	1	1
MAGEA4	0	0	1	1	1
MAPK3	0	0	1	1	1
MDM4	0	0	1	1	1
MMP2	0	0	1	1	1
MSH6	0	0	1	1	1
MUTYH	0	0	1	1	1
NAE1	0	0	1	1	1
NCF2	0	0	1	1	1
NOTCH1	0	0	1	1	1
NOTCH2	0	0	1	1	1
NTRK3	0	0	1	1	1
PARP1	0	0	1	1	1
PBRM1	0	0	1	1	1
PDCD1LG2	0	1	0	1	1
PGR	0	0	1	1	1
PIK3R2	0	0	1	1	1
PLA2G2A	0	0	1	1	1
PLA2G2E	0	0	1	1	1
PLA2G5	0	0	1	1	1
PLA2G6	0	0	1	1	1
PLCG1	0	0	1	1	1
PPP2R1A	0	0	1	1	1
PRKAR1A	0	0	1	1	1
PRKCB	0	0	1	1	1
PTCH2	0	0	1	1	1
PTGS2	0	0	1	1	1
RARA	0	0	1	1	1
RICTOR	0	0	1	1	1
RNF43	0	0	1	1	1
SELP	0	0	1	1	1
SF3B1	0	0	1	1	1
SLC6A2	0	0	1	1	1
SMARCA4	0	0	1	1	1
SMO	0	0	1	1	1
SPEN	0	0	1	1	1
SPG7	0	0	1	1	1
SSTR4	0	0	1	1	1
SSTR5	0	0	1	1	1
STK11	0	0	1	1	1
SULT1C4	0	0	1	1	1
TERT	0	0	1	1	1
TH	0	0	1	1	1
TLR2	0	0	1	1	1
TLR3	0	0	1	1	1
TLR4	0	0	1	1	1
TLR9::AC097637.1	0	0	1	1	1
TMPRSS2	0	0	1	1	1
TNFRSF10B	0	1	0	1	1
TNFSF10	0	0	1	1	1
TOP1	0	0	1	1	1
TOR1A	0	0	1	1	1
TP63	0	0	1	1	1
TP73	0	0	1	1	1
TRPM8	0	0	1	1	1
TSC1	0	0	1	1	1
TYMS	0	0	1	1	1
USP9X	0	0	1	1	1
VCAM1	0	0	1	1	1
VHL	0	0	1	1	1
VWF	0	0	1	1	1
ZEB2	0	0	1	1	1
Total number of variants			510
Total number of genes with variants			213
