# Supplementary material for: Consistency of a clinical decision support system with molecular tumour board recommendations for tumour sequencing-guided treatment of pancreatic cancer
Source: ESMO Gastrointest Oncol. 2024 Jun 19;5:100070. doi: 10.1016/j.esmogo.2024.100070 (PMC12836574; doi:10.1016/j.esmogo.2024.100070)
Supplement: Supplementary Table S2 [file mmc3.xlsx]

## Sheet: Sheet1
Consistency of a clinical decision support system with molecular tumour board recommendations for tumour sequencing-guided treatment of pancreatic cancer: A prospective observational study
Supplemental Table 2
Patient	Variant	CDS System	MDT
101	no analysis performed
102	no analysis performed
103	MLH1.I219V	Pembrolizumab	Variant-guided options might be considered
	CDKN2A.W110*	Palbociclib
	KRAS.G12R	Trametinib
		Dactosilib
104	no analysis performed
105	insufficient tissue available
106	KRAS.G12R	Trametinib	Variant-guided options might be considered
	CDKN2A.T79fs	Palbociclib
	BRCA1.L1209fs	Olaparib
		Rucaparib
107	KRAS.G12V	Trametinib	Variant-guided options might be considered
		Dactosilib
	ATM.A2301fs	Olaparib
		Rucaparib
108	CDKN2A.V126D	Palbociclib	Variant-guided options might be considered
	KRAS.G12D	Trametinib
	TP53.Y234C	Olaparib
109	RET.Y791F	Carbozantinib	Variant-guided options might be considered
		Lenvatinib
		Vandetanib
		Sorafenib
110	TP53.D259V	Olaparib	Cytotoxic chemotherapy
	CDKN2A.Y44fs	Palbociclib
	KRAS.G12R	Trametinib
		Dactosilib
111	no treatment-predictive alterations detected		Cytotoxic chemotherapy
112	KRAS.G12D	Trametinib	Variant-guided options might be considered
		Dactosilib
	TP53.R273H	Olaparib
113	no treatment-predictive alterations detected		Cytotoxic chemotherapy
114	TP53.R273C	Olaparib	Variant-guided options might be considered
	KRAS.G12R	Trametinib
115	BRCA2.K434fs	Olaparib	Case not discussed at MTB
		Rucaparib
	ERBB2.D769Y	Neratinib
		Lapatinib
	CDKN2A.A60fs	Palbociclib
		Ribociclib
116	insufficient tissue available
117	TP53.R213*	Olaparib	Variant-guided options might be considered
	KRAS.G12V	Trametinib
118	CTNNB1.S45F	Imatinib	Variant-guided options might be considered
	TP53.L206fs	Olaparib
	CDKN2A.E69, CDKN2A.E61fs	Palbociclib
		Ribociclib
119	TP53.P152fs	Olaparib	Variant-guided options might be considered
	KRAS.G12V	Trametinib
120	TP53.L111P	Olaparib	Variant-guided options might be considered
	KRAS.G12D	Trametinib
121	TP53.H193R	Olaparib	Case not discussed at MTB
	SMAD4.S178	Everolimus
		Trametinib
	KRAS.G12V	Trametinib
122	TP53.M246K	Olaparib	Best supportive care
	KRAS.G12D	Trametinib
123	no treatment-predictive alterations detected		Cytotoxic chemotherapy
124	TP53.C238F	Olaparib	Variant-guided options might be considered
	KRAS.G12R	Trametinib
	CDKN2A.L78fs	Palbociclib
		Ribociclib
125	KRAS.G12V	Trametinib	Variant-guided options might be considered
126	TP53.C275fs	Olaparib	Variant-guided options might be considered
	SMAD4.S357fs	Everolimus
		Trametinib
	KRAS.G12V	Trametinib
127	KRAS.G12V	Trametinib	Variant-guided options might be considered
128	TP53.H193L	Olaparib	Variant-guided options might be considered
	KRAS.G12V	Trametinib
129	TP53.P152fs	Olaparib	Variant-guided options might be considered
	KRAS.G12D	Trametinib
130	TP53.Y220S	Olaparib	Case not discussed at MTB
	KRAS.G12A	Trametinib
	CDKN2A.Y129	Ribociclib
		Palbociclib
131	KRAS.G12D	Trametinib	Variant-guided options might be considered
132	STK11.K84	Everolimus	Variant-guided options might be considered
	KRAS.G12D	Trametinib
133	insufficient tissue available
134	no treatment-predictive alterations detected		Cytotoxic chemotherapy
135	TP53.S241.F	Olaparib	Variant-guided options might be considered
	KRAS.G12D	Trametinib
136	ATM.N314fs	Olaparib	Variant-guided options might be considered
		Rucaparib
	STK11.E57fs	Everolimus
	KRAS.G12D	Trametinib
137	no analysis performed
138	insufficient tissue available
139	ATM.L2656fs	Olaparib	Variant-guided options might be considered
		Rucaparib
	KRAS.G12V	Trametinib
CDS evidence grades
3	A companion diagnostic test for this biomarker has been approved by a regulatory agency to predict a specific effect of the drug (i.e., response, resistance, or toxicity) in the tumour type
2	No disease-specific companion test has been approved but this biomarker has been observed in patients to predict a specific effect of the drug
1	The biomarker has been observed either (i) in preclinical contexts or (ii) predicted by a computational method and/or expert-level analysis to predict a specific effect of the drug
